# Supplementary material for: Peritoneal Fluid Cytokines Reveal New Insights of Endometriosis Subphenotypes
Source: Int J Mol Sci. 2020 May 15;21(10):3515. doi: 10.3390/ijms21103515 (PMC7278942; doi:10.3390/ijms21103515)
Supplement: Supplementary file 1 [file ijms-21-03515-s001.zip]

Archive with 11 entries (10 files):
- Supplementary Figures.pptx
- __MACOSX/
- __MACOSX/._Supplementary Figures.pptx
- Table S2.pdf
- __MACOSX/._Table S2.pdf
- Table S3.pdf
- __MACOSX/._Table S3.pdf
- Table S1.pdf
- __MACOSX/._Table S1.pdf
- Table S4.pdf
- __MACOSX/._Table S4.pdf
